# Supplementary material for: Whole genome sequence and diversity in multigene families of Babesia ovis
Source: Front Cell Infect Microbiol. 2023 Aug 1;13:1194608. doi: 10.3389/fcimb.2023.1194608 (PMC10471129; doi:10.3389/fcimb.2023.1194608)
Supplement: Supplementary file 6 [file Table_1.xlsx]

## Sheet: Table S1
	Table S1, list of B. ovis ves1-like genes, ves1δ
	BaOVIS_001850
	BaOVIS_001860
	BaOVIS_001870
	BaOVIS_001880
	BaOVIS_001890
	BaOVIS_001900
	BaOVIS_001910
	BaOVIS_009840
	BaOVIS_009850
	BaOVIS_009860
	BaOVIS_009870
	BaOVIS_017850
	BaOVIS_019760
	BaOVIS_026480
	BaOVIS_026490
	BaOVIS_026500
	BaOVIS_026520
	BaOVIS_026530
	BaOVIS_026540
	BaOVIS_029890
	BaOVIS_029900
	BaOVIS_029910
	BaOVIS_032960
	BaOVIS_033500
	BaOVIS_033510
	BaOVIS_033520
	BaOVIS_033530
	BaOVIS_033540
	BaOVIS_033550
	BaOVIS_033560
	BaOVIS_033570
	BaOVIS_033590
	BaOVIS_033620
	BaOVIS_033640
	BaOVIS_033660
	BaOVIS_033670
	BaOVIS_034010
	BaOVIS_034020
	BaOVIS_034030
	BaOVIS_034050
	BaOVIS_034450
	BaOVIS_034480
	BaOVIS_034490
